# Supplementary material for: Flexible Strain Sensor Based on PVA/Tannic Acid/Lithium Chloride Ionically Conductive Hydrogel with Excellent Sensing and Good Adhesive Properties
Source: Sensors (Basel). 2025 Aug 1;25(15):4765. doi: 10.3390/s25154765 (PMC12349623; doi:10.3390/s25154765)
Supplement: Supplementary file 1 [file sensors-25-04765-s001.zip]

Archive with 4 entries (4 files):
- Movie S1.mp4
- Movie S2.mp4
- Movie S3.mp4
- sensors-3768360.pdf
